# Supplementary material for: Mechanical Stretch Induced Osteogenesis on Human Annulus Fibrosus Cells through Upregulation of BMP-2/6 Heterodimer and Activation of P38 and SMAD1/5/8 Signaling Pathways
Source: Cells. 2022 Aug 20;11(16):2600. doi: 10.3390/cells11162600 (PMC9406707; doi:10.3390/cells11162600)
Supplement: Supplementary file 1 [file cells-11-02600-s001.zip]

Archive with 1 entries (1 files):
- cells-1798682-supplementary.pdf
